# Supplementary material for: Gut Microbiomes of Rainbow Trout and Atlantic Salmon: Nutritional Modulation, Mucosal Immunity, and Resistome Risk
Source: Biology (Basel). 2026 Jul 3;15(13):1066. doi: 10.3390/biology15131066 (PMC13360211; doi:10.3390/biology15131066)
Supplement: Supplementary file 1 [file biology-15-01066-s001.zip]

Archive with 1 entries (1 files):
- biology-4376045-supplementary.pdf
